# Supplementary material for: CircCD44 plays oncogenic roles in triple-negative breast cancer by modulating the miR-502–5p/KRAS and IGF2BP2/Myc axes
Source: Mol Cancer. 2021 Oct 25;20:138. doi: 10.1186/s12943-021-01444-1 (PMC8543802; doi:10.1186/s12943-021-01444-1)
Supplement: Supplementary file 1 — Additional file 1. [file 12943_2021_1444_MOESM1_ESM.zip]

Archive with 5 entries (5 files):
- Supplementary Figure Legends .docx
- Supplementary Table1 the clinical information.xlsx
- Supplementary Table2 key primers and oligos.xlsx
- Supplementary Table3 Top 50 proteins indetified by MS assay.xlsx
- Supplementary Table4 consistant circRNAs.xlsx
