# Supplementary material for: CircCD44 plays oncogenic roles in triple-negative breast cancer by modulating the miR-502–5p/KRAS and IGF2BP2/Myc axes
Source: Mol Cancer. 2021 Oct 25;20:138. doi: 10.1186/s12943-021-01444-1 (PMC8543802; doi:10.1186/s12943-021-01444-1)
Supplement: Supplementary file 1 — Additional file 1. [file 12943_2021_1444_MOESM1_ESM.zip › Supplementary Table1 the clinical information.xlsx]

## Sheet: Sheet1
TNBC patients clinical information					Clinical information of our in house database
Sample ID	Diagnosis	Age	lymph gland metastasis（0 no，1 yes）	survival time (month)
1	TNBC	54	0	55
2	TNBC	37	1	29
3	TNBC	42	0	8
4	TNBC	40	0	4
5	TNBC	51	1	1
6	TNBC	41	0	survive at 60
7	TNBC	46	0	survive at 60
8	TNBC	66	0	survive at 60
9	TNBC	48	0	survive at 60
10	TNBC	52	1	survive at 60
11	TNBC	43	0	survive at 60
12	TNBC	52	0	survive at 60
13	TNBC	37	1	1
14	TNBC	60	0	2
15	TNBC	46	1	3
16	TNBC	40	1	1
17	TNBC	43	1	7
18	TNBC	61	1	51
19	TNBC	31	1	27
20	TNBC	49	1	22
21	TNBC	40	1	18
22	TNBC	46	0	14
23	TNBC	46	0	9
24	TNBC	54	0	3
25	TNBC	32	1	4
26	TNBC	65	1	5
27	TNBC	45	1	4
28	TNBC	54	1	3
29	TNBC	47	1	2
30	TNBC	36	1	1
31	TNBC	70	0	survive at 60
32	TNBC	57	1	survive at 60
33	TNBC	53	0	survive at 60
34	TNBC	41	1	survive at 60
35	TNBC	53	1	survive at 60
36	TNBC	49	0	survive at 60
non-TNBC patients clinical information
Sample ID	Diagnosis	Age	lymph gland metastasis（0 no，1 yes）
1	non-TNBC	42	1
2	non-TNBC	52	0
3	non-TNBC	52	1
4	non-TNBC	52	1
5	non-TNBC	47	1
6	non-TNBC	48	1
7	non-TNBC	54	1
8	non-TNBC	53	1
9	non-TNBC	48	0
10	non-TNBC	51	1
11	non-TNBC	63	1
12	non-TNBC	57	1
13	non-TNBC	44	0
14	non-TNBC	52	1
15	non-TNBC	47	0
16	non-TNBC	37	1
17	non-TNBC	39	1
18	non-TNBC	52	1
19	non-TNBC	52	0
20	non-TNBC	50	0
21	non-TNBC	50	1
22	non-TNBC	45	0
23	non-TNBC	44	1
24	non-TNBC	50	1
25	non-TNBC	45	1
26	non-TNBC	31	1
27	non-TNBC	44	0

## Sheet: Sheet2
TNBC patients clinical information for RNA sequence
Sample ID	Diagnosis	Age	lymph gland metastasis（0 no，1 yes）	survival time (month)
1	TNBC	54	1	2
2	TNBC	66	0	6
3	TNBC	42	0	12
4	TNBC	37	0	39
5	TNBC	48	0	57
