# Supplementary material for: CircCD44 plays oncogenic roles in triple-negative breast cancer by modulating the miR-502–5p/KRAS and IGF2BP2/Myc axes
Source: Mol Cancer. 2021 Oct 25;20:138. doi: 10.1186/s12943-021-01444-1 (PMC8543802; doi:10.1186/s12943-021-01444-1)
Supplement: Supplementary file 1 — Additional file 1. [file 12943_2021_1444_MOESM1_ESM.zip › Supplementary Table2 key primers and oligos.xlsx]

## Sheet: Sheet1
circCD44 qRT-PCR primers	F:CCAGAGGACAGTTCCTGGAC
	R:CGATATCCCTCATGCCATCT
circCD44 FISH detecting primers	5' cy3-TAGGAGTTGCCTGGACCATCCTTCTTCCTG 3'
circCD44 scramble RNA	CAGAATACTCCTCGTGAGA
circCD44 shRNA-1	GAAGGATGGTCCAGGCAACTC
circCD44 shRNA-2	AGAAGGATGGTCCAGGCAACT
miR-502-5p qRT-PCR primers	F:CCGATCCTTGCTATCTGGGTGCTA
	R:CAACGTCCAGTTTGTCAAT
IGF2BP2 qRT-PCR primers	F:AGTGGAATTGCATGGGAAAATCA
	R:CAACGGCGGTTTCTGTGTC
C-Myc qRT-PCR primers	F:GGCTCCTGGCAAAAGGTCA
	R:CTGCGTAGTTGTGCTGATGT
KRAS qRT-PCR primers	F:TGTGTCTCATATCAGGTTGACGA
	R:CAAGAGTCGAGTGTGGTCTCA
circCD44 Northern detecting primers	5' CTACTAGGAGTTGCCTGGACCATCCTTCTTCCTGCTTGA –DIG 3'
CD44 qRT-PCR primers	F:CTGCCGCTTTGCAGGTGTA
	R:CATTGTGGGCAAGGTGCTATT
ESRP1 qRT-PCR primers	F:GCCAAGCTAGGCTCGGATG
	R:CAGTCCTCCGTCAGTTCCAAC
