# Supplementary material for: CircCD44 plays oncogenic roles in triple-negative breast cancer by modulating the miR-502–5p/KRAS and IGF2BP2/Myc axes
Source: Mol Cancer. 2021 Oct 25;20:138. doi: 10.1186/s12943-021-01444-1 (PMC8543802; doi:10.1186/s12943-021-01444-1)
Supplement: Supplementary file 1 — Additional file 1. [file 12943_2021_1444_MOESM1_ESM.zip › Supplementary Table3 Top 50 proteins indetified by MS assay.xlsx]

## Sheet: Sheet1
Accession	#NAME?	Peptides	Peptides(unique peptides)	Mass
H2A3_HUMAN	192.54	7	1	14121	Histone H2A type 3 OS=Homo sapiens GN=HIST3H2A PE=1 SV=3
RL18_HUMAN	190.7	8	8	21634	60S ribosomal protein L18 OS=Homo sapiens GN=RPL18 PE=1 SV=2
H2B1N_HUMAN	186.54	8	2	13922	Histone H2B type 1-N OS=Homo sapiens GN=HIST1H2BN PE=1 SV=3
H2B1L_HUMAN	186.54	8	2	13952	Histone H2B type 1-L OS=Homo sapiens GN=HIST1H2BL PE=1 SV=3
H2B1H_HUMAN	186.54	8	2	13892	Histone H2B type 1-H OS=Homo sapiens GN=HIST1H2BH PE=1 SV=3
H2B1C_HUMAN	186.54	8	2	13906	Histone H2B type 1-C/E/F/G/I OS=Homo sapiens GN=HIST1H2BC PE=1 SV=4
H2B1K_HUMAN	186.54	8	2	13890	Histone H2B type 1-K OS=Homo sapiens GN=HIST1H2BK PE=1 SV=3
H2B2F_HUMAN	186.54	8	2	13920	Histone H2B type 2-F OS=Homo sapiens GN=HIST2H2BF PE=1 SV=3
H2B1M_HUMAN	186.54	8	2	13989	Histone H2B type 1-M OS=Homo sapiens GN=HIST1H2BM PE=1 SV=3
H2B1D_HUMAN	186.54	8	2	13936	Histone H2B type 1-D OS=Homo sapiens GN=HIST1H2BD PE=1 SV=2
IF2BP2_HUMAN	184.65	9	7	66158	Insulin-like growth factor 2 mRNA-binding protein 2 OS=Homo sapiens GN=IGF2BP2 PE=1 SV=2
IF2BP3_HUMAN	183.16	6	6	64085	Insulin-like growth factor 2 mRNA-binding protein 3 OS=Homo sapiens GN=IGF2BP3 PE=1 SV=2
ALBU_HUMAN	175.09	8	1	69367	Serum albumin OS=Homo sapiens GN=ALB PE=1 SV=2
SRSF3_HUMAN	174.26	8	8	19330	Serine/arginine-rich splicing factor 3 OS=Homo sapiens GN=SRSF3 PE=1 SV=1
RL22_HUMAN	170.45	9	9	14787	60S ribosomal protein L22 OS=Homo sapiens GN=RPL22 PE=1 SV=2
RL26_HUMAN	165.45	9	9	17258	60S ribosomal protein L26 OS=Homo sapiens GN=RPL26 PE=1 SV=1
AMY1_HUMAN	164.73	7	7	57768	Alpha-amylase 1 OS=Homo sapiens GN=AMY1A PE=1 SV=2
RL12_HUMAN	161.74	4	4	17819	60S ribosomal protein L12 OS=Homo sapiens GN=RPL12 PE=1 SV=1
H14_HUMAN	160.84	7	7	21865	Histone H1.4 OS=Homo sapiens GN=HIST1H1E PE=1 SV=2
RL23_HUMAN	159.75	6	6	14865	60S ribosomal protein L23 OS=Homo sapiens GN=RPL23 PE=1 SV=1
RL27_HUMAN	156.81	9	9	15798	60S ribosomal protein L27 OS=Homo sapiens GN=RPL27 PE=1 SV=2
RL23A_HUMAN	154.85	9	9	17695	60S ribosomal protein L23a OS=Homo sapiens GN=RPL23A PE=1 SV=1
RS16_HUMAN	154.8	8	8	16445	40S ribosomal protein S16 OS=Homo sapiens GN=RPS16 PE=1 SV=2
RS7_HUMAN	153.19	9	9	22127	40S ribosomal protein S7 OS=Homo sapiens GN=RPS7 PE=1 SV=1
H2A2B_HUMAN	152.99	4	1	13995	Histone H2A type 2-B OS=Homo sapiens GN=HIST2H2AB PE=1 SV=3
RS26_HUMAN	151.19	4	4	13015	40S ribosomal protein S26 OS=Homo sapiens GN=RPS26 PE=1 SV=3
RS24_HUMAN	148.3	4	4	15423	40S ribosomal protein S24 OS=Homo sapiens GN=RPS24 PE=1 SV=1
RL35_HUMAN	147.76	5	5	14551	60S ribosomal protein L35 OS=Homo sapiens GN=RPL35 PE=1 SV=2
RS19_HUMAN	147.63	8	8	16060	40S ribosomal protein S19 OS=Homo sapiens GN=RPS19 PE=1 SV=2
RL14_HUMAN	146.65	5	5	23432	60S ribosomal protein L14 OS=Homo sapiens GN=RPL14 PE=1 SV=4
RS20_HUMAN	143.8	4	4	13373	40S ribosomal protein S20 OS=Homo sapiens GN=RPS20 PE=1 SV=1
RL17_HUMAN	140.67	7	7	21397	60S ribosomal protein L17 OS=Homo sapiens GN=RPL17 PE=1 SV=3
RS15A_HUMAN	139.62	7	7	14840	40S ribosomal protein S15a OS=Homo sapiens GN=RPS15A PE=1 SV=2
RL24_HUMAN	138.44	5	5	17779	60S ribosomal protein L24 OS=Homo sapiens GN=RPL24 PE=1 SV=1
NIP7_HUMAN	110.54	2	2	20463	60S ribosome subunit biogenesis protein NIP7 homolog OS=Homo sapiens GN=NIP7 PE=1 SV=1
ATPO_HUMAN	110.48	4	4	23277	ATP synthase subunit O mitochondrial OS=Homo sapiens GN=ATP5O PE=1 SV=1
RS23_HUMAN	110.15	3	3	15808	40S ribosomal protein S23 OS=Homo sapiens GN=RPS23 PE=1 SV=3
K1C9_HUMAN	110.1	5	4	62064	Keratin type I cytoskeletal 9 OS=Homo sapiens GN=KRT9 PE=1 SV=3
H2AV_HUMAN	109.87	3	1	13509	Histone H2A.V OS=Homo sapiens GN=H2AFV PE=1 SV=3
H2AZ_HUMAN	109.87	3	1	13553	Histone H2A.Z OS=Homo sapiens GN=H2AFZ PE=1 SV=2
SC22B_HUMAN	108.88	3	3	24593	Vesicle-trafficking protein SEC22b OS=Homo sapiens GN=SEC22B PE=1 SV=4
RL15_HUMAN	107.89	3	3	24146	60S ribosomal protein L15 OS=Homo sapiens GN=RPL15 PE=1 SV=2
CRYAA_HUMAN	107.63	3	3	19909	Alpha-crystallin A chain OS=Homo sapiens GN=CRYAA PE=1 SV=2
RS5_HUMAN	107.45	2	2	22876	40S ribosomal protein S5 OS=Homo sapiens GN=RPS5 PE=1 SV=4
COX2_HUMAN	105.57	3	3	25565	Cytochrome c oxidase subunit 2 OS=Homo sapiens GN=MT-CO2 PE=1 SV=1
RL28_HUMAN	105.44	6	6	15747	60S ribosomal protein L28 OS=Homo sapiens GN=RPL28 PE=1 SV=3
RS8_HUMAN	102.2	3	3	24205	40S ribosomal protein S8 OS=Homo sapiens GN=RPS8 PE=1 SV=2
RS10_HUMAN	101.93	3	3	18898	40S ribosomal protein S10 OS=Homo sapiens GN=RPS10 PE=1 SV=1
HNRPC_HUMAN	100.81	3	3	33670	Heterogeneous nuclear ribonucleoproteins C1/C2 OS=Homo sapiens GN=HNRNPC PE=1 SV=4
RL13A_HUMAN	100.04	7	7	23577	60S ribosomal protein L13a OS=Homo sapiens GN=RPL13A PE=1 SV=2
